# Supplementary material for: Establishment of Parentage Identification Method for Sea Urchin Strongylocentrotus intermedius Based on SSR-seq Technology
Source: Genes (Basel). 2024 May 16;15(5):630. doi: 10.3390/genes15050630 (PMC11120681; doi:10.3390/genes15050630)
Supplement: Supplementary file 1 [file genes-15-00630-s001.zip]

Archive with 1 entries (1 files):
- genes-2968502-supplementary.pdf
